# Supplementary material for: Effect of Drying Methods on Volatile Compounds of Burdock (Arctium lappa L.) Root Tea as Revealed by Gas Chromatography Mass Spectrometry-Based Metabolomics
Source: Foods. 2021 Apr 15;10(4):868. doi: 10.3390/foods10040868 (PMC8071549; doi:10.3390/foods10040868)
Supplement: Supplementary file 1 [file foods-10-00868-s001.zip]

Archive with 1 entries (1 files):
- foods-1146286-supplementary.pdf
